# Supplementary material for: Safety of Anti-Angiogenic Drugs in Pediatric Patients with Solid Tumors: A Systematic Review and Meta-Analysis
Source: Cancers (Basel). 2022 Oct 28;14(21):5315. doi: 10.3390/cancers14215315 (PMC9654149; doi:10.3390/cancers14215315)
Supplement: Supplementary file 1 [file cancers-14-05315-s001.zip]

Archive with 1 entries (1 files):
- cancers-1966529-supplementary.pdf
